# Supplementary material for: NUFIP1-Mediated Ribophagy Alleviates PANoptosis of CD4+ T Lymphocytes in Sepsis via the cGAS-STING Pathway
Source: Research (Wash D C). 2025 Sep 23;8:0895. doi: 10.34133/research.0895 (PMC12454940; doi:10.34133/research.0895)
Supplement: Supplementary 1 — Supplementary Text Tables S1 to S3 Figs. S1 to S7 [file research.0895.f1.zip]

Archive with 10 entries (10 files):
- Corrected Supplementary Information.pdf
- Fig. S1.tif
- Fig. S2.tif
- Fig. S3.tif
- Fig. S4.tif
- Fig. S5.tif
- Fig. S6.tif
- Fig. S7.tif
- Supplemental File 1 Original data of the WB.pdf
- Supplemental File 2 Certificate of English Editing..pdf
